# Supplementary material for: Molecular Transmission Dynamics of HIV-1 in Migrant Populations: Transmission Clusters and Demographic Diversity in Hangzhou, a Key Migration Hub in Eastern China
Source: Viruses. 2026 Mar 16;18(3):365. doi: 10.3390/v18030365 (PMC13030782; doi:10.3390/v18030365)
Supplement: Supplementary file 1 [file viruses-18-00365-s001.zip]

Archive with 1 entries (1 files):
- viruses-4178367-supplementary.pdf
